# Supplementary material for: A Drosophila Model Reveals the Potential Role for mtt in Retinal Disease
Source: Int J Mol Sci. 2024 Jan 11;25(2):899. doi: 10.3390/ijms25020899 (PMC10815649; doi:10.3390/ijms25020899)
Supplement: Supplementary file 1 [file ijms-25-00899-s001.zip]

Archive with 1 entries (1 files):
- ijms-2795064-supplementary.pdf
